# Supplementary material for: Gut microbiota-derived short-chain fatty acids attenuate placental ferroptosis and insulin resistance in gestational diabetes via the ACSL4/LPCAT3 pathway
Source: Front Microbiol. 2026 May 20;17:1715392. doi: 10.3389/fmicb.2026.1715392 (PMC13229887; doi:10.3389/fmicb.2026.1715392)
Supplement: Supplementary file 1 [file Table_1.xlsx]

## Sheet: Sheet1
Outcome measure	Comparison	Mean difference	95% CI
TC (mmol/L)	Model vs. NC	5.36	+4.21 to +6.51
TC (mmol/L)	Abx vs. NC	3.12	+2.75 to +3.49
TG (mmol/L)	Model vs. NC	0.76	+0.50 to +1.02
TG (mmol/L)	Abx vs. NC	0.29	-0.02 to +0.60
LDL-C (mmol/L)	Model vs. NC	3.92	+3.49 to +4.35
LDL-C (mmol/L)	Abx vs. NC	2.49	+1.81 to +3.17
HDL-C (mmol/L)	Model vs. NC	-0.2	-0.32 to -0.08
HDL-C (mmol/L)	Abx vs. NC	-0.15	-0.31 to +0.01
Placental AA (ng/mg)	Model vs. NC	-4.73	-6.09 to -3.37
Placental AA (ng/mg)	Abx vs. NC	-8.98	-10.34 to -7.62
Placental PA (ng/mg)	Model vs. NC	-22.14	-39.87 to -4.41
Placental PA (ng/mg)	Abx vs. NC	-41.93	-59.66 to -24.20
Placental BA (ng/mg)	Model vs. NC	-21.83	-26.41 to -17.25
Placental BA (ng/mg)	Abx vs. NC	-31.49	-36.06 to -26.92
Placental Fe2+ (μmol/g prot)	Model vs. NC	1.06	+0.74 to +1.38
Placental Fe2+ (μmol/g prot)	Abx vs. NC	0.62	+0.23 to +1.01
Placental MDA (nmol/mg prot)	Model vs. NC	1.14	+0.72 to +1.56
Placental MDA (nmol/mg prot)	Abx vs. NC	0.48	-0.11 to +1.07
Placental ROS (MFI)	Model vs. NC	34.85	+29.39 to +40.31
Placental ROS (MFI)	Abx vs. NC	19.62	+10.61 to +28.63
Placental GPX4 protein (relative to NC)	Model vs. NC	-0.55	-0.77 to -0.33
Placental GPX4 protein (relative to NC)	Abx vs. NC	-0.86	-1.03 to -0.69
Placental ACSL4 protein (relative to NC)	Model vs. NC	2.1	+1.74 to +2.46
Placental ACSL4 protein (relative to NC)	Abx vs. NC	1.56	+1.20 to +1.92
Placental LPCAT3 protein (relative to NC)	Model vs. NC	3.1	+2.00 to +4.20
Placental LPCAT3 protein (relative to NC)	Abx vs. NC	1.61	+0.81 to +2.41
Placental GPX4 mRNA (relative to NC)	Model vs. NC	-0.47	-0.61 to -0.33
Placental GPX4 mRNA (relative to NC)	Abx vs. NC	-0.64	-0.73 to -0.55
Placental ACSL4 mRNA (relative to NC)	Model vs. NC	2.21	+1.57 to +2.85
Placental ACSL4 mRNA (relative to NC)	Abx vs. NC	1.25	+0.79 to +1.71
Placental LPCAT3 mRNA (relative to NC)	Model vs. NC	1.52	+1.08 to +1.96
Placental LPCAT3 mRNA (relative to NC)	Abx vs. NC	0.71	+0.36 to +1.06
AA (μmol/g)	Model vs. NC	-6.3	-1.60 to -10.99
AA (μmol/g)	Abx vs. NC	-11.11	-6.41 to -15.80
AdA (μmol/g)	Model vs. NC	-1.16	-0.491 to -1.83
AdA (μmol/g)	Abx vs. NC	-1.256	-0.587 to -1.93
DHA (μmol/g)	Model vs. NC	-0.039	-0.01 to -0.07
DHA (μmol/g)	Abx vs. NC	-0.056	-0.03 to -0.09
EPA (μmol/g)	Model vs. NC	-7.27	-4.25 to -10.29
EPA (μmol/g)	Abx vs. NC	-10.04	-7.01 to -13.06
Placental TNF-α (pg/mL)	Model vs. NC	155.59	+130.30 to +180.88
Placental TNF-α (pg/mL)	Abx vs. NC	88.13	+63.79 to +112.47
Placental IL-6 (pg/mL)	Model vs. NC	65.92	+43.47 to +88.37
Placental IL-6 (pg/mL)	Abx vs. NC	24.1	-6.45 to +54.65
Placental IL-1β (pg/mL)	Model vs. NC	92.06	+70.68 to +113.44
Placental IL-1β (pg/mL)	Abx vs. NC	44.45	+19.22 to +69.68
Cell viability (%)	Model vs. Control	-29.66	-41.44 to -17.88
Cell viability (%)	SCFA vs. Model	19.05	+6.09 to +32.01
JC-1 ratio (MMP)	Model vs. Control	-4.82	-5.77 to -3.87
JC-1 ratio (MMP)	SCFA vs. Model	1.21	+0.23 to +2.19
Cellular Fe2+ (μmol/g prot)	Model vs. Control	15.1	+10.11 to +20.09
Cellular Fe2+ (μmol/g prot)	SCFA vs. Model	-7.99	-13.43 to -2.55
Cellular MDA (nmol/mg prot)	Model vs. Control	4.43	+3.73 to +5.13
Cellular MDA (nmol/mg prot)	SCFA vs. Model	-1.78	-2.67 to -0.89
Cellular ROS (FI)	Model vs. Control	3162	+2378 to +3946
Cellular ROS (FI)	SCFA vs. Model	-1857	-2767 to -947
Cellular GPX4 protein (relative to Control)	Model vs. Control	-0.72	-0.87 to -0.57
Cellular GPX4 protein (relative to Control)	SCFA vs. Model	0.44	+0.27 to +0.61
Cellular ACSL4 protein (relative to Control)	Model vs. Control	2.1	+1.70 to +2.50
Cellular ACSL4 protein (relative to Control)	SCFA vs. Model	-0.77	-1.23 to -0.31
Cellular LPCAT3 protein (relative to Control)	Model vs. Control	2.4	+1.86 to +2.94
Cellular LPCAT3 protein (relative to Control)	SCFA vs. Model	-1.3	-1.86 to -0.74
Cellular GPX4 mRNA (relative to Control)	Model vs. Control	-0.61	-0.79 to -0.43
Cellular GPX4 mRNA (relative to Control)	SCFA vs. Model	0.33	+0.15 to +0.51
Cellular ACSL4 mRNA (relative to Control)	Model vs. Control	1.49	+1.30 to +1.68
Cellular ACSL4 mRNA (relative to Control)	SCFA vs. Model	-0.67	-0.92 to -0.42
Cellular LPCAT3 mRNA (relative to Control)	Model vs. Control	1.24	+0.82 to +1.66
Cellular LPCAT3 mRNA (relative to Control)	SCFA vs. Model	-0.7	-1.12 to -0.28
Cellular AA (μmol/g)	Model vs. Control	-4.18	-6.00 to -2.36
Cellular AA (μmol/g)	SCFA vs. Model	3.98	+2.16 to +5.80
Cellular AdA (μmol/g)	Model vs. Control	-0.8	-1.26 to -0.34
Cellular AdA (μmol/g)	SCFA vs. Model	1.04	+0.64 to +1.44
Cellular DHA (μmol/g)	Model vs. Control	-0.165	-0.249 to -0.081
Cellular DHA (μmol/g)	SCFA vs. Model	0.114	+0.033 to +0.195
Cellular EPA (μmol/g)	Model vs. Control	-1.18	-1.53 to -0.83
Cellular EPA (μmol/g)	SCFA vs. Model	2.45	+1.35 to +3.55
Cellular TNF-α (pg/mL)	Model vs. Control	68.35	+51.04 to +85.66
Cellular TNF-α (pg/mL)	SCFA vs. Model	-40.78	-59.33 to -22.23
Cellular IL-6 (pg/mL)	Model vs. Control	49.22	+35.30 to +63.14
Cellular IL-6 (pg/mL)	SCFA vs. Model	-21.08	-37.98 to -4.18
Cellular IL-1β (pg/mL)	Model vs. Control	68.11	+48.48 to +87.74
Cellular IL-1β (pg/mL)	SCFA vs. Model	-36.11	-58.21 to -14.01
